# Supplementary material for: Use of Hand Creams during the Period of Frequent Disinfection in COVID-19 Pandemic—Preference Survey and Evaluation of Mercury Contamination
Source: Int J Environ Res Public Health. 2022 Oct 11;19(20):13025. doi: 10.3390/ijerph192013025 (PMC9602347; doi:10.3390/ijerph192013025)
Supplement: Supplementary file 1 [file ijerph-19-13025-s001.zip]

Archive with 1 entries (1 files):
- ijerph-1925683-SM.pdf
